# Supplementary material for: A Soluble Platelet-Derived Growth Factor Receptor-β Originates via Pre-mRNA Splicing in the Healthy Brain and Is Upregulated during Hypoxia and Aging
Source: Biomolecules. 2023 Apr 21;13(4):711. doi: 10.3390/biom13040711 (PMC10136073; doi:10.3390/biom13040711)
Supplement: Supplementary file 1 [file biomolecules-13-00711-s001.zip]

Archive with 5 entries (5 files):
- desktop.ini
- PAYNE-Biomolecules_rev2--RAW_BLOTS.pdf
- PAYNE-Biomolecules_rev2--SuppMat-SuppTable01-v1.xlsx
- PAYNE-Biomolecules_rev2--SuppMat-SuppTable02-v1.xlsx
- PAYNE-Biomolecules_rev2--Supp_Info_Fig-v01.pdf
